# Supplementary material for: Laboratory quality management system fundamentals
Source: Front Bioeng Biotechnol. 2025 May 21;13:1578654. doi: 10.3389/fbioe.2025.1578654 (PMC12133829; doi:10.3389/fbioe.2025.1578654)
Supplement: Supplementary file 1 [file DataSheet1.zip]

Archive with 13 entries (13 files):
- Supplementary Materials/EXAMPLE_Customer Feedback Process Workflow.pptx
- Supplementary Materials/EXAMPLE_Laboratory Material Receipt Checklist.docx
- Supplementary Materials/EXAMPLE_Laboratory Organizational Chart.pptx
- Supplementary Materials/EXAMPLE_Laboratory Position Description.docx
- Supplementary Materials/EXAMPLE_Occurrence Management Workflow.pptx
- Supplementary Materials/TEMPLATE_Assessment Findings Tracker.xlsx
- Supplementary Materials/TEMPLATE_Data Migration & Inventory Map.xlsx
- Supplementary Materials/TEMPLATE_Environmental Sampling Plan.xlsx
- Supplementary Materials/TEMPLATE_Lessons Learned Log.xlsx
- Supplementary Materials/TEMPLATE_On the Job Training Log.xlsx
- Supplementary Materials/TEMPLATE_Performance Indicator Development Form.docx
- Supplementary Materials/TEMPLATE_Preventive Maintenance Log.xlsx
- Supplementary Materials/TEMPLATE_SOP.docx
