# Supplementary material for: Laboratory quality management system fundamentals
Source: Front Bioeng Biotechnol. 2025 May 21;13:1578654. doi: 10.3389/fbioe.2025.1578654 (PMC12133829; doi:10.3389/fbioe.2025.1578654)
Supplement: Supplementary file 1 [file DataSheet1.zip › Supplementary Materials/TEMPLATE_Assessment Findings Tracker.xlsx]

## Sheet: Assessment Tracker
					[Laboratory Name] Assessment Tracker
	Assessment ID #	Assessment Start Date	Assessment End Date	Assessment Type (e.g., Internal Audit, 3rd-Party)	Assessment Location	Fiscal Year	# of Major Findings	# of Minor Findings	# of OFIs (Opportunities for Improvement)	Assessment Status
										Pending Completion of Assessment Activities
										Pending Action Plan Completion
										Assessment Complete (Effectiveness of actions will be verified in subsequent assessments)

## Sheet: Assessment Findings Tracker
Assessment Findings Tracker
Assessment ID#	Assessment Report Date	Finding #	Finding Type (e.g., Major, Minor)	Finding Description	Relevant Laboratory Standard/Guideline/Requirement (e.g., QSE 4: Purchasing & Inventory)	Root Cause	Root Cause Analysis (RCA) #	Corrective Action (must address root cause of findings)	Corrective Action Owner/Responsible Party	Corrective Action Due Date	Actual Corrective Action Completion Date	Corrective Action Status	Notes
												Pending Corrective Action
												Awaiting Follow-Up
												Effectiveness Verified
												Verified Ineffective

## Sheet: Version Control
Workbook Revision History
	Usage: The Workbook Revision History worksheet keeps track of changes made to the contents of this workbook. Provide the Version Number, Date, and Name of Author. The Worksheet column is used to designate the name of the worksheet(s) that was/were modified within this workbook. The Tab column is used to designate the appropriate worksheet that is used as input for another worksheet, if a workshee…
	VERSION NUMBER	DATE	AUTHOR	WORKSHEET	TAB	DESCRIPTION

## Sheet: Data Validation
Data Validation
Pending Completion of Assessment Activities
Pending Action Plan Completion
Assessment Complete (Effectiveness of actions will be verified in subsequent assessments)
Pending Corrective Action
Awaiting Follow-Up
Effectiveness Verified
Verified Ineffective
