# Supplementary material for: Laboratory quality management system fundamentals
Source: Front Bioeng Biotechnol. 2025 May 21;13:1578654. doi: 10.3389/fbioe.2025.1578654 (PMC12133829; doi:10.3389/fbioe.2025.1578654)
Supplement: Supplementary file 1 [file DataSheet1.zip › Supplementary Materials/TEMPLATE_Data Migration & Inventory Map.xlsx]

## Sheet: Inventory & Upload Map Template
[Laboratory Name] File Inventory & New Location Map Template
Date Inventory Completed:		[Enter Date]
Folder Hierarchy (e.g., I, II, III, IV)	Folder Name	Folder Content (File Name)	Total # Files per Folder	Transferred to New Location?	If No, Why?	*Location in New System (Link)	Notes
[Local Network Drive Name; Laboratory Information Management System (LIMS) Module Name; etc.] ([Pathway])
				Yes
				No
Total Files			0

## Sheet: Version Control
Workbook Revision History
	Usage: The Workbook Revision History worksheet keeps track of changes made to the contents of this workbook. Provide the Version Number, Date, and Name of Author. The Worksheet column is used to designate the name of the worksheet(s) that was/were modified within this workbook. The Tab column is used to designate the appropriate worksheet that is used as input for another worksheet, if a workshee…
	VERSION NUMBER	DATE	AUTHOR	WORKSHEET	TAB	DESCRIPTION

## Sheet: Data Validation
Data Validation
Yes
No
