# Supplementary material for: Laboratory quality management system fundamentals
Source: Front Bioeng Biotechnol. 2025 May 21;13:1578654. doi: 10.3389/fbioe.2025.1578654 (PMC12133829; doi:10.3389/fbioe.2025.1578654)
Supplement: Supplementary file 1 [file DataSheet1.zip › Supplementary Materials/TEMPLATE_Environmental Sampling Plan.xlsx]

## Sheet: Sampling Plan
Environmental Sampling Plan
Location	Zone ID #	Sampling Frequency	Number of Samples	Approved Sampling Method(s)	Approved Sample Volume	Microorganisms to be Monitored	Upper Control Limit (UCL) (cfu/g)	Lower Control Limit (LCL) (if applicable) (cfu/g)	Approved Microbial Identification Method(s)

## Sheet: Monitoring Results
Enivronmental Monitoring Results
Item #	Date	Time	Location	Zone	Sampling Device	Device Lot # (if applicable)	Result (e.g., Positive/Negative, MPN)	Quantity, if applicable (e.g., cfu/g)	Test Method (e.g., ATP swab, Total Plate Count)	Acceptance Level	Pass/Fail	Isolate Identified	Identification Method	CAPA Initiated (Y/N)	CAPA #	CAPA Lead
											Pass
											Fail

## Sheet: Example Graph
		Month	Result (CFU/g)
		Jan	50
		Feb	0
		Mar	65
		Apr	30
		May	0
		Jun	100
		July	800
		Aug	750
		Sep	200
		Oct	150
		Nov	100
		Dec	55

## Sheet: Version Control
Workbook Revision History
	Usage: The Workbook Revision History worksheet keeps track of changes made to the contents of this workbook. Provide the Version Number, Date, and Name of Author. The Worksheet column is used to designate the name of the worksheet(s) that was/were modified within this workbook. The Tab column is used to designate the appropriate worksheet that is used as input for another worksheet, if a workshee…
	VERSION NUMBER	DATE	AUTHOR	WORKSHEET	TAB	DESCRIPTION

## Sheet: Data Validation
Data Validation
Pass
Fail
