# Supplementary material for: Laboratory quality management system fundamentals
Source: Front Bioeng Biotechnol. 2025 May 21;13:1578654. doi: 10.3389/fbioe.2025.1578654 (PMC12133829; doi:10.3389/fbioe.2025.1578654)
Supplement: Supplementary file 1 [file DataSheet1.zip › Supplementary Materials/TEMPLATE_Lessons Learned Log.xlsx]

## Sheet: Lessons Learned Log Template
[Laboratory Project/Initiative] Lessons Learned Log
LESSON LEARNED ID #	DATE IDENTIFIED	PROJECT PHASE (e.g., Installation, Validation, etc.)	SUCCESS or PROBLEM DESCRIPTION	TYPE	SOURCE PERSON	SOURCE RECOMMENDATION	TEAM RECOMMENDATION(S)	LESSONS LEARNED OWNER	RESOLUTION	ACTION ITEM	ACTION ITEM ID
				Critical
				Non-Critical
				Beneficial/Nice-to-Have

## Sheet: Action Items
Action Items
	Usage: This table is used to track the action items (AIs) as identified on the "Lessons Learned" worksheet. The ID column numbers should correspond to same action items in the Action Item (AI) ID column on the "Lessons Learned" worksheet. Each action item should be given a brief title, a description of the action item should be provided, and someone should be assigned as the action item owner.
	Lesson Learned ID#	Title	Description	Assigned To	Action Item ID#

## Sheet: Version Control
Workbook Revision History
	Usage: The Workbook Revision History worksheet keeps track of changes made to the contents of this workbook. Provide the Version Number, Date, and Name of Author. The Worksheet column is used to designate the name of the worksheet(s) that was/were modified within this workbook. The Tab column is used to designate the appropriate worksheet that is used as input for another worksheet, if a workshee…
	VERSION NUMBER	DATE	AUTHOR	WORKSHEET	TAB	DESCRIPTION

## Sheet: Data Validation
Data Validation
Critical
Non-Critical
Beneficial/Nice-to-Have
