# Supplementary material for: Laboratory quality management system fundamentals
Source: Front Bioeng Biotechnol. 2025 May 21;13:1578654. doi: 10.3389/fbioe.2025.1578654 (PMC12133829; doi:10.3389/fbioe.2025.1578654)
Supplement: Supplementary file 1 [file DataSheet1.zip › Supplementary Materials/TEMPLATE_On the Job Training Log.xlsx]

## Sheet: OJT Training Log
	[Laboratory Name] Employee On the Job (OJT) Training Log
	Employee Name:
	Employee ID:
	Date of Hire:
	Section to be completed by Employee						Section to be completed by Mentor/Supervisor
	SOP/Protocol Name	SOP/Protocol Document Number	Date Read and Understood	Employee Initials	Date Trained on Process	Employee Initials2	Date Competence Determined	Mentor/Supervisor Signature

## Sheet: Version Control
Workbook Revision History
	Usage: The Workbook Revision History worksheet keeps track of changes made to the contents of this workbook. Provide the Version Number, Date, and Name of Author. The Worksheet column is used to designate the name of the worksheet(s) that was/were modified within this workbook. The Tab column is used to designate the appropriate worksheet that is used as input for another worksheet, if a workshee…
	VERSION NUMBER	DATE	AUTHOR	WORKSHEET	TAB	DESCRIPTION
