# Supplementary material for: Laboratory quality management system fundamentals
Source: Front Bioeng Biotechnol. 2025 May 21;13:1578654. doi: 10.3389/fbioe.2025.1578654 (PMC12133829; doi:10.3389/fbioe.2025.1578654)
Supplement: Supplementary file 1 [file DataSheet1.zip › Supplementary Materials/TEMPLATE_Preventive Maintenance Log.xlsx]

## Sheet: PM Log
[Laboratory Name] Equipment Preventive Maintenance Log
Equipment Information
Equipment Name:			Manufacturer:
Model #:			Technician/Rep Contact Details:
Serial #:			Staff Responsible for Equipment Maintenance:
Date In Service:
Preventive Maintenance Activity
Date	Maintenance Performed	Maintenance Performed By	Validated By	Date of Validation	Next Maintenance Due Date	Notes

## Sheet: PM Monthly Checklist
[Facility Name] Monthly Preventive Maintenance Checklist
Equipment & Required Monthly Maintenance Activities		January	February	March	April	May	June	July	August	September	October	November	December		Responsible Staff Initials	Risk Color Code
Equipment Name: [Insert Name]	Equipment ID#: [Insert ID#]																High Risk/High Priority
Activity																	Medium Risk/Medium Priority
Activity																	Low Risk/Low Priority
Activity
Equipment Name: [Insert Name]	Equipment ID#: [Insert ID#]
Activity
Activity
Equipment Name: [Insert Name]	Equipment ID#: [Insert ID#]
Activity
Activity

## Sheet: Version Control
Workbook Revision History
	Usage: The Workbook Revision History worksheet keeps track of changes made to the contents of this workbook. Provide the Version Number, Date, and Name of Author. The Worksheet column is used to designate the name of the worksheet(s) that was/were modified within this workbook. The Tab column is used to designate the appropriate worksheet that is used as input for another worksheet, if a workshee…
	VERSION NUMBER	DATE	AUTHOR	WORKSHEET	TAB	DESCRIPTION
